# Supplementary material for: Low-dose naltrexone as an adjunctive treatment for major depressive disorder: findings from a randomized, double-blind, placebo-controlled hybrid parallel-arm study
Source: Front Pharmacol. 2026 Mar 6;17:1767654. doi: 10.3389/fphar.2026.1767654 (PMC13002618; doi:10.3389/fphar.2026.1767654)
Supplement: Supplementary file 1 [file Supplementaryfile1.zip]

Archive with 3 entries (3 files):
- CONSORT checklist.docx
- Statistical Analysis Plan.DOCX
- Supplementary Results.DOCX
